# Supplementary material for: Large Language Models in Preclinical Spine Research: A Scoping Review and Expert Perspective on Evidence‐Aware Experimental Workflows
Source: JOR Spine. 2026 Jul 8;9(3):e70203. doi: 10.1002/jsp2.70203 (PMC13344227; doi:10.1002/jsp2.70203)
Supplement: Supplementary file 3 — Data S3: Study characteristics (data‐charting table). Full data‐charting table summarizing all 166 included studies, reporting first author, year, journal, AI/LLM system(s) used, AI application characterization, thematic domain, study design, and spine pathology focus. [file JSP2-9-e70203-s003.xlsx]

## Sheet: Included Studies (n=166)
No.	First Author (Year)	Title	Journal	DOI	Thematic Category	AI/LLM System(s) Used	AI application characterization	Study Design	Spine Pathology Focus
1	Melgoza 2021	Development of a standardized histopathology scoring system using machine learning algorithms for intervertebral disc degeneration in the mouse model-An ORS spine section initiative	JOR Spine	10.1002/jsp2.1164	Preclinical/Basic Science	AI (general)	Classical/other AI/ML	Descriptive/Other	Degeneration lumbar; Disc degeneration
2	Nam 2022	Conversational Artificial Intelligence for Spinal Pain Questionnaire: Validation and User Satisfaction.	Neurospine	10.14245/ns.2143080.540	Other LLM/AI Application	AI (general)	AI general/unclear	Comparative Evaluation	Spine (general)
3	Ali 2023	Performance of ChatGPT and GPT-4 on Neurosurgery Written Board Examinations.	Neurosurgery	10.1227/neu.0000000000002632	Conversational Assessment/PROMs	GPT-4/4o; GPT-3.5	Generative LLM	Comparative Evaluation	Spine (general)
4	Alini 2023	An update on animal models of intervertebral disc degeneration and low back pain: Exploring the potential of artificial intelligence to improve research analysis and development of prospective therapeutics.	JOR Spine	10.1002/jsp2.1230	Preclinical/Basic Science	AI; deep learning	Classical/other AI/ML	Descriptive/Other	Low Back Pain; Disc Degeneration
5	Anonymous 2023	Adherence to Home Treatment of Patients With Low Back Pain Through the Use of Information and Communication Technologies	clinicaltrials.gov		Conversational Assessment/PROMs	Chatbot (non-LLM)	Conventional chatbot/non-LLM	Descriptive/Other	Low Back Pain
6	Coraci 2023	ChatGPT in the development of medical questionnaires. The example of the low back pain.	Eur J Transl Myol	10.4081/ejtm.2023.12114	Conversational Assessment/PROMs	ChatGPT (version unspecified)	Generative LLM	Perspective/Commentary	Low Back Pain
7	Decker 2023	Large Language Model-Based Chatbot vs Surgeon-Generated Informed Consent Documentation for Common Procedures.	JAMA Netw Open	10.1001/jamanetworkopen.2023.36997	Patient Education/Information Quality	GPT-3.5	Generative LLM	Cross-Sectional Study	Spinal Fusion
8	Duey 2023	Thromboembolic prophylaxis in spine surgery: an analysis of ChatGPT recommendations.	Spine J	10.1016/j.spinee.2023.07.015	Conversational Assessment/PROMs	GPT-4/4o; GPT-3.5	Generative LLM	Comparative Evaluation	Spine (general)
9	Fabijan 2023	Evaluating Scoliosis Severity Based on Posturographic X-ray Images Using a Contrastive Language-Image Pretraining Model.	Diagnostics (Basel)	10.3390/diagnostics13132142	Imaging AI/ML	AI (general)	Classical/other AI/ML	Comparative Evaluation	Scoliosis/Deformity
10	Fabijan 2023	Artificial Intelligence in Scoliosis Classification: An Investigation of Language-Based Models.	J Pers Med	10.3390/jpm13121695	Conversational Assessment/PROMs	GPT-4/4o	Generative LLM	Comparative Evaluation	Scoliosis/Deformity
11	He 2023	Will ChatGPT/GPT-4 be a Lighthouse to Guide Spinal Surgeons?	Ann Biomed Eng	10.1007/s10439-023-03206-0	Surgical Documentation/Planning	GPT-4/4o	Generative LLM	Descriptive/Other	Disc Herniation
12	Kuroiwa 2023	The Potential of ChatGPT as a Self-Diagnostic Tool in Common Orthopedic Diseases: Exploratory Study.	J Med Internet Res	10.2196/47621	Conversational Assessment/PROMs	ChatGPT (version unspecified)	Generative LLM	Comparative Evaluation	Spinal Stenosis; Cervical Myelopathy
13	Lotz 2023	An exploration of knowledge-organizing technologies to advance transdisciplinary back pain research.	JOR Spine	10.1002/jsp2.1300	Conversational Assessment/PROMs	GPT-3.5	Generative LLM	Perspective/Commentary	Low Back Pain
14	Son 2023	ChatGPT-assisted deep learning for diagnosing bone metastasis in bone scans: Bridging the AI Gap for Clinicians.	Heliyon	10.1016/j.heliyon.2023.e22409	Conversational Assessment/PROMs	GPT-3.5; Deep Learning/CNN	Hybrid LLM + ML/DL	Comparative Evaluation	Spine (general)
15	Tragaris 2023	Machine Learning Applications in Spine Surgery.	Cureus	10.7759/cureus.48078	Conversational Assessment/PROMs	ChatGPT (version unspecified); Deep Learning/CNN	Hybrid LLM + ML/DL	Systematic Review	Spine (general)
16	Ahmed 2024	ChatGPT versus NASS clinical guidelines for degenerative spondylolisthesis: a comparative analysis.	Eur Spine J	10.1007/s00586-024-08198-6	Conversational Assessment/PROMs	GPT-4/4o; GPT-3.5	Generative LLM	Comparative Evaluation	Spine (general)
17	Anderson 2024	Bridging Domains in Chronic Lower Back Pain: Large Language Models and Ontology-driven Strategies for Knowledge Graph Construction	bioRxiv	https://dx.doi.org/10.1101/2024.03.11.584505	Predictive Modeling/Decision Support	LLM (unspecified)	Unspecified LLM	Descriptive/Other	Low Back Pain
18	Anonymous 2024	Evaluation of a Chatbot-Delivered Structured Psychological Intervention (SPI-Bot) for Teenagers With Adolescent Idiopathic Scoliosis: A Pilot Randomized Controlled Trial	clinicaltrials.gov		Conversational Assessment/PROMs	Chatbot (non-LLM)	Conventional chatbot/non-LLM	RCT	Scoliosis/Deformity; Low Back Pain
19	Chalhoub 2024	Will ChatGPT be Able to Replace a Spine Surgeon in the Clinical Setting?	World Neurosurg	10.1016/j.wneu.2024.02.101	Patient Q&A/Clinical Vignette	ChatGPT (version unspecified)	Generative LLM	Descriptive/Other	Scoliosis/Deformity
20	Dagli 2024	Development and validation of a novel AI framework using NLP with LLM integration for relevant clinical data extraction through automated chart review.	Sci Rep	10.1038/s41598-024-77535-y	Conversational Assessment/PROMs	GPT-4/4o	Generative LLM	Comparative Evaluation	Spine (general)
21	Dong 2024	Classification of lumbar spine disorders using large language models and MRI segmentation.	BMC Med Inform Decis Mak	10.1186/s12911-024-02740-8	Conversational Assessment/PROMs	BERT; Deep Learning/CNN	Classical/other AI/ML	Comparative Evaluation	Spinal Stenosis; Disc Herniation
22	Dubinski 2024	Leveraging artificial intelligence in neurosurgery-unveiling ChatGPT for neurosurgical discharge summaries and operative reports.	Acta Neurochir (Wien)	10.1007/s00701-024-05908-3	Conversational Assessment/PROMs	ChatGPT (version unspecified)	Generative LLM	Comparative Evaluation	Spinal Stenosis
23	Fabijan 2024	Assessing the Accuracy of Artificial Intelligence Models in Scoliosis Classification and Suggested Therapeutic Approaches.	J Clin Med	10.3390/jcm13144013	Conversational Assessment/PROMs	GPT-4/4o; Gemini; Claude; LLaMA; Microsoft Copilot	Generative LLM	Comparative Evaluation	Scoliosis/Deformity
24	Fabijan 2024	Artificial Intelligence in Medical Imaging: Analyzing the Performance of ChatGPT and Microsoft Bing in Scoliosis Detection and Cobb Angle Assessment.	Diagnostics (Basel)	10.3390/diagnostics14070773	Conversational Assessment/PROMs	ChatGPT (version unspecified)	Generative LLM	Perspective/Commentary	Scoliosis/Deformity
25	Gianola 2024	Performance of ChatGPT Compared to Clinical Practice Guidelines in Making Informed Decisions for Lumbosacral Radicular Pain: A Cross-sectional Study	JOURNAL OF ORTHOPAEDIC & SPORTS PHYSICAL THERAPY	10.2519/jospt.2024.12151	Other LLM/AI Application	ChatGPT (version unspecified)	Generative LLM	Cross-Sectional Study	Spine (general)
26	Gupta 2024	Comparative Evaluation of AI Models Such as ChatGPT 3.5, ChatGPT 4.0, and Google Gemini in Neuroradiology Diagnostics.	Cureus	10.7759/cureus.67766	Conversational Assessment/PROMs	GPT-4/4o; GPT-3.5; Gemini	Generative LLM	Comparative Evaluation	Spine (general)
27	Heisinger 2024	ChatGPT's Performance in Spinal Metastasis Cases-Can We Discuss Our Complex Cases with ChatGPT?	J Clin Med	10.3390/jcm13247864	Conversational Assessment/PROMs	GPT-4/4o	Generative LLM	Comparative Evaluation	Spinal Tumors
28	Herzog 2024	Assessing the potential role of ChatGPT in spine surgery research.	J Exp Orthop	10.1002/jeo2.12057	Conversational Assessment/PROMs	ChatGPT (version unspecified)	Generative LLM	Systematic Review	Spinal Fusion
29	Hoang 2024	An analysis of ChatGPT recommendations for the diagnosis and treatment of cervical radiculopathy.	J Neurosurg Spine	10.3171/2024.4.SPINE231148	Patient Education/Information Quality	GPT-4/4o; GPT-3.5	Generative LLM	Comparative Evaluation	Spine (general)
30	Horiuchi 2024	Accuracy of ChatGPT generated diagnosis from patient's medical history and imaging findings in neuroradiology cases.	Neuroradiology	10.1007/s00234-023-03252-4	Conversational Assessment/PROMs	GPT-4/4o	Generative LLM	Comparative Evaluation	Spine (general)
31	Huang 2024	Evaluation of the safety, accuracy, and helpfulness of the GPT-4.0 Large Language Model in neurosurgery.	J Clin Neurosci	10.1016/j.jocn.2024.03.021	Conversational Assessment/PROMs	GPT-4/4o	Generative LLM	Comparative Evaluation	Spine (general)
32	Javan 2024	Programming Chatbots Using Natural Language: Generating Cervical Spine MRI Impressions.	Cureus	10.7759/cureus.69410	Conversational Assessment/PROMs	GPT-4/4o; GPT-3.5; Google Bard; Claude; LLaMA	Generative LLM	Comparative Evaluation	Cervical Myelopathy
33	Kasthuri 2024	Assessing the Accuracy and Reliability of AI-Generated Responses to Patient Questions Regarding Spine Surgery.	J Bone Joint Surg Am	10.2106/JBJS.23.00914	Conversational Assessment/PROMs	GPT-4/4o	Generative LLM	Comparative Evaluation	Scoliosis/Deformity; Spinal Fusion
34	Kaufman 2024	Can ChatGPT Come Up with Spine Medicine Research Ideas for Me? A Survey Study	PM and R	https://dx.doi.org/10.1002/pmrj.13305	Conversational Assessment/PROMs	ChatGPT (version unspecified)	Generative LLM	Prospective Study	Spine (general)
35	Kayastha 2024	Lumbar disc herniation with radiculopathy: a comparison of NASS guidelines and ChatGPT.	N Am Spine Soc J	10.1016/j.xnsj.2024.100333	Conversational Assessment/PROMs	GPT-4/4o; GPT-3.5	Generative LLM	Comparative Evaluation	Disc Herniation
36	Kim 2024	Assessing the Reproducibility of the Structured Abstracts Generated by ChatGPT and Bard Compared to Human-Written Abstracts in the Field of Spine Surgery: Comparative Analysis.	J Med Internet Res	10.2196/52001	Other LLM/AI Application	ChatGPT (version unspecified); Gemini	Generative LLM	Comparative Evaluation	Spine (general)
37	Kong 2024	Artificially Intelligent Billing in Spine Surgery: An Analysis of a Large Language Model	GLOBAL SPINE JOURNAL	10.1177/21925682241230084	Other LLM/AI Application	LLM (unspecified)	Unspecified LLM	Descriptive/Other	Spine (general)
38	Kumar 2024	Can Artificial Intelligence Mitigate Missed Diagnoses by Generating Differential Diagnoses for Neurosurgeons?	World Neurosurg	10.1016/j.wneu.2024.05.052	Conversational Assessment/PROMs	GPT-4/4o; GPT-3.5; Google Bard; Perplexity	Generative LLM	Comparative Evaluation	Spine (general)
39	Lang 2024	Analyzing Large Language Models' Responses to Common Lumbar Spine Fusion Surgery Questions: A Comparison Between ChatGPT and Bard.	Neurospine	10.14245/ns.2448098.049	Patient Education/Information Quality	GPT-3.5; Google Bard	Generative LLM	Comparative Evaluation	Degeneration lumbar
40	Lang 2024	Are large language models valid tools for patient information on lumbar disc herniation? The spine surgeons' perspective.	Brain Spine	10.1016/j.bas.2024.102804	Patient Education/Information Quality	ChatGPT (version unspecified); Google Bard	Generative LLM	Perspective/Commentary	Disc Herniation
41	LawsonMcLean 2024	Assessing the efficacy of large language models in spinal health information dissemination.	Brain Spine	10.1016/j.bas.2024.102815	Patient Education/Information Quality	LLM (unspecified)	Unspecified LLM	Comparative Evaluation	Spine (general)
42	LawsonMcLean 2024	Towards Precision Medicine in Spinal Surgery: Leveraging AI Technologies.	Ann Biomed Eng	10.1007/s10439-023-03315-w	Other LLM/AI Application	GPT-4/4o	Generative LLM	Descriptive/Other	Spine (general)
43	Leonardo 2024	Categorization of Novel Research Ideas Regarding Adolescent Idiopathic Scoliosis Generated by Artificial Intelligence.	Cureus	10.7759/cureus.74574	Conversational Assessment/PROMs	GPT-3.5; Gemini; LLaMA; Microsoft Copilot	Generative LLM	Comparative Evaluation	Scoliosis/Deformity
44	Liu 2024	Evaluation of Online Large Language Models for Patient Education Regarding Chronic Low Back Pain.	Pain Physician		Patient Education/Information Quality	LLM (unspecified)	Unspecified LLM	Descriptive/Other	Low Back Pain
45	Mastrokostas 2024	GPT-4 as a Source of Patient Information for Anterior Cervical Discectomy and Fusion: A Comparative Analysis Against Google Web Search.	Global Spine J	10.1177/21925682241241241	Patient Education/Information Quality	GPT-4/4o	Generative LLM	Comparative Evaluation	Spine (general)
46	Mejia 2024	Use of ChatGPT for Determining Clinical and Surgical Treatment of Lumbar Disc Herniation With Radiculopathy: A North American Spine Society Guideline Comparison.	Neurospine	10.14245/ns.2347052.526	Conversational Assessment/PROMs	GPT-4/4o; GPT-3.5	Generative LLM	Comparative Evaluation	Disc Herniation
47	Nian 2024	ChatGPT as a Source of Patient Information for Lumbar Spinal Fusion and Laminectomy: A Comparative Analysis Against Google Web Search.	Clin Spine Surg	10.1097/BSD.0000000000001582	Patient Education/Information Quality	ChatGPT (version unspecified)	Generative LLM	Comparative Evaluation	Spinal Fusion
48	Rajjoub 2024	ChatGPT and its Role in the Decision-Making for the Diagnosis and Treatment of Lumbar Spinal Stenosis: A Comparative Analysis and Narrative Review.	Global Spine J	10.1177/21925682231195783	Conversational Assessment/PROMs	ChatGPT (version unspecified)	Generative LLM	Narrative Review	Spinal Stenosis
49	Sarikonda 2024	Evaluating the Adherence of Large Language Models to Surgical Guidelines: A Comparative Analysis of Chatbot Recommendations and North American Spine Society (NASS) Coverage Criteria.	Cureus	10.7759/cureus.68521	Conversational Assessment/PROMs	GPT-4/4o; GPT-3.5; Google Bard	Generative LLM	Comparative Evaluation	Spinal Fusion
50	Sarikonda 2024	Assessing the Clinical Appropriateness and Practical Utility of ChatGPT as an Educational Resource for Patients Considering Minimally Invasive Spine Surgery.	Cureus	10.7759/cureus.71105	Patient Education/Information Quality	ChatGPT (version unspecified)	Generative LLM	Comparative Evaluation	Spine (general)
51	Schonfeld 2024	Evaluating Computer Vision, Large Language, and Genome-Wide Association Models in a Limited Sized Patient Cohort for Pre-Operative Risk Stratification in Adult Spinal Deformity Surgery.	J Clin Med	10.3390/jcm13030656	Conversational Assessment/PROMs	Deep Learning/CNN	Classical/other AI/ML	Descriptive/Other	Scoliosis/Deformity
52	Shrestha 2024	Performance of ChatGPT on NASS Clinical Guidelines for the Diagnosis and Treatment of Low Back Pain: A Comparison Study.	Spine (Phila Pa 1976)	10.1097/BRS.0000000000004915	Conversational Assessment/PROMs	GPT-3.5	Generative LLM	Comparative Evaluation	Low Back Pain
53	Stroop 2024	Large language models: Are artificial intelligence-based chatbots a reliable source of patient information for spinal surgery?	Eur Spine J	10.1007/s00586-023-07975-z	Informed Consent/Shared Decision-Making	ChatGPT (version unspecified)	Generative LLM	Perspective/Commentary	Disc Herniation
54	Subramanian 2024	Chat Generative Pretraining Transformer Answers Patient-focused Questions in Cervical Spine Surgery.	Clin Spine Surg	10.1097/BSD.0000000000001600	Patient Education/Information Quality	ChatGPT (version unspecified)	Generative LLM	Comparative Evaluation	Spine (general)
55	Temel 2024	Information Quality and Readability: ChatGPT's Responses to the Most Common Questions About Spinal Cord Injury.	World Neurosurg	10.1016/j.wneu.2023.11.062	Patient Education/Information Quality	ChatGPT (version unspecified)	Generative LLM	Descriptive/Other	Spinal Cord Injury
56	Wang 2024	Assessing and Optimizing Large Language Models on Spondyloarthritis Multi-Choice Question Answering: Protocol for Enhancement and Assessment.	JMIR Res Protoc	10.2196/57001	Conversational Assessment/PROMs	LLM (unspecified)	Unspecified LLM	Comparative Evaluation	Spine (general)
57	Ward 2024	Analysis of ChatGPT in the Triage of Common Spinal Complaints.	World Neurosurg	10.1016/j.wneu.2024.09.086	Conversational Assessment/PROMs	GPT-4/4o	Generative LLM	Comparative Evaluation	Spine (general)
58	Yang 2024	A Deep Learning-Driven Framework for Large Language Model-Assisted Automatic Target Volume Localization and Delineation in Spinal Metastases Stereotactic Body Radiotherapy	Medical Physics	https://dx.doi.org/10.1002/mp.17395	Conversational Assessment/PROMs	Deep Learning/CNN	Classical/other AI/ML	Descriptive/Other	Spinal Tumors
59	Yeasin 2024	Auto-Rad: End-to-End Report Generation from Lumber Spine MRI Using Vision-Language Model.	J Clin Med	10.3390/jcm13237092	Conversational Assessment/PROMs	GPT-4/4o	Generative LLM	Comparative Evaluation	Spinal Stenosis
60	YilmazMuluk 2024	Comparative Analysis of Artificial Intelligence Platforms: ChatGPT-3.5 and GoogleBard in Identifying Red Flags of Low Back Pain.	Cureus	10.7759/cureus.63580	Patient Education/Information Quality	GPT-3.5; Google Bard	Generative LLM	Descriptive/Other	Low Back Pain
61	Zaidat 2024	Performance of a Large Language Model in the Generation of Clinical Guidelines for Antibiotic Prophylaxis in Spine Surgery.	Neurospine	10.14245/ns.2347310.655	Conversational Assessment/PROMs	GPT-4/4o; GPT-3.5	Generative LLM	Comparative Evaluation	Spine (general)
62	Zhang 2024	Benchmarking Large Language Models for Cervical Spondylosis.	JMIR Form Res	10.2196/55577	Other LLM/AI Application	GPT-4/4o	Generative LLM	Comparative Evaluation	Spine (general)
63	Zhao 2024	Breaking Boundaries in Spinal Surgery: GPT-4's Quest to Revolutionize Surgical Site Infection Management	JOURNAL OF INFECTIOUS DISEASES	10.1093/infdis/jiae403	Other LLM/AI Application	GPT-4/4o	Generative LLM	Descriptive/Other	Spine (general)
64	Ah-Yan 2025	Impact of artificial intelligence in managing musculoskeletal pathologies in physiatry: a qualitative observational study evaluating the potential use of ChatGPT versus Copilot for patient information and clinical advice on low back pain.	J Yeungnam Med Sci	10.12701/jyms.2024.01151	Other LLM/AI Application	ChatGPT (version unspecified); Microsoft Copilot	Generative LLM	Comparative Evaluation	Low Back Pain
65	Aktan 2025	Reliability of Large Language Model-Based Artificial Intelligence in AIS Assessment: Lenke Classification and Fusion-Level Suggestion.	Diagnostics (Basel)	10.3390/diagnostics15243219	Conversational Assessment/PROMs	GPT-4/4o; Gemini; Claude; DeepSeek	Generative LLM	Comparative Evaluation	Scoliosis/Deformity
66	Al-Antari 2025	Evaluating AI-powered predictive solutions for MRI in lumbar spinal stenosis: a systematic review	ARTIFICIAL INTELLIGENCE REVIEW	10.1007/s10462-025-11185-y	Predictive Modeling/Decision Support	AI (general)	AI general/unclear	Systematic Review	Spinal Stenosis
67	Almekkawi 2025	Comparative Analysis of Large Language Models and Spine Surgeons in Surgical Decision-Making and Radiological Assessment for Spine Pathologies.	World Neurosurg	10.1016/j.wneu.2024.11.114	Conversational Assessment/PROMs	ChatGPT (version unspecified); Claude	Generative LLM	Comparative Evaluation	Scoliosis/Deformity
68	AltorferFCS 2025	The double-edged sword of generative AI: surpassing an expert or a deceptive "false friend"?	Spine J	10.1016/j.spinee.2025.02.010	Conversational Assessment/PROMs	ChatGPT (version unspecified); Gemini; Claude	Generative LLM	Comparative Evaluation	Spine (general)
69	AltorferFCS 2025	Artificial Intelligence: The Prevalent Coauthor Among Early-Career Surgeons.	Int J Spine Surg	10.14444/8778	Conversational Assessment/PROMs	ChatGPT (version unspecified)	Generative LLM	Cross-Sectional Study	Spine (general)
70	Andre 2025	Evaluation of artificial intelligence models in the clinical management of chronic low back pain	Kinesitherapie	https://dx.doi.org/10.1016/j.kine.2025.02.021	Conversational Assessment/PROMs	ChatGPT (version unspecified); Claude; Microsoft Copilot	Generative LLM	Descriptive/Other	Low Back Pain
71	Aydin 2025	Clinical Failure of General-Purpose AI in Photographic Scoliosis Assessment: A Diagnostic Accuracy Study.	Medicina (Kaunas)	10.3390/medicina61081342	Conversational Assessment/PROMs	GPT-4/4o; Claude	Generative LLM	Descriptive/Other	Scoliosis/Deformity
72	Bala 2025	Abstract No. 282 Leveraging LLMs to Automatically Identify Kyphoplasty Inclusion and Exclusion Criteria from Clinical Notes	Journal of Vascular and Interventional Radiology	https://dx.doi.org/10.1016/j.jvir.2024.12.338	Conversational Assessment/PROMs	Claude; LLaMA	Generative LLM	Comparative Evaluation	Low Back Pain; Osteoporosis/Fracture
73	Basharat 2025	ChatGPT and low back pain - Evaluating AI-driven patient education in the context of interventional pain medicine.	Interv Pain Med	10.1016/j.inpm.2025.100636	Patient Education/Information Quality	ChatGPT (version unspecified)	Generative LLM	Comparative Evaluation	Low Back Pain
74	Belmonte 2025	Future Directions in Patient Education: Leveraging Artificial Intelligence for Spine Trauma Patients.	Clin Spine Surg	10.1097/BSD.0000000000001985	Patient Education/Information Quality	ChatGPT (version unspecified); Perplexity	Generative LLM	Comparative Evaluation	Spine (general)
75	Bhatia 2025	Perceived Accuracy of Spine-Related Medical Advice From ChatGPT, TikTok, and the North American Spine Society Clinical Practice Guidelines.	Cureus	10.7759/cureus.88808	Other LLM/AI Application	GPT-4/4o	Generative LLM	Cross-Sectional Study	Spinal Stenosis; Disc Herniation
76	Bracken 2025	AI in patient education: a comparative analysis of the quality and readability of AI generated patient education material on spinal fusion	European Spine Journal	https://dx.doi.org/10.1007/s00586-025-09550-0	Patient Education/Information Quality	ChatGPT (version unspecified); Gemini	Generative LLM	Comparative Evaluation	Spinal Fusion
77	Bryson 2025	Artificial Intelligence-Based Large Language Models Can Facilitate Patient Education.	J Pediatr Soc North Am	10.1016/j.jposna.2025.100196	Patient Education/Information Quality	LLM (unspecified)	Unspecified LLM	Survey	Scoliosis/Deformity
78	ChanLYT 2025	Evaluating the Accuracy of Privacy-Preserving Large Language Models in Calculating the Spinal Instability Neoplastic Score (SINS).	Cancers (Basel)	10.3390/cancers17132073	Conversational Assessment/PROMs	Claude; LLaMA	Generative LLM	Retrospective Study	Spinal Tumors
79	ChanMDZ 2025	Large Language Model (LLM)-Predicted and LLM-Assisted Calculation of the Spinal Instability Neoplastic Score (SINS) Improves Clinician Accuracy and Efficiency.	Cancers (Basel)	10.3390/cancers17193198	Other LLM/AI Application	LLM (unspecified)	Unspecified LLM	Comparative Evaluation	Spinal Tumors
80	Chen 2025	Enhancing treatment decision-making for low back pain: a novel framework integrating large language models with retrieval-augmented generation technology.	Front Med (Lausanne)	10.3389/fmed.2025.1599241	Conversational Assessment/PROMs	GPT-4/4o; DeepSeek	Generative LLM	Comparative Evaluation	Low Back Pain
81	Chester 2025	A Comparison of ChatGPT and Expert Consensus Statements on Surgical Site Infection Prevention in High-Risk Paediatric Spine Surgery.	J Pediatr Orthop	10.1097/BPO.0000000000002781	Other LLM/AI Application	ChatGPT (version unspecified)	Generative LLM	Comparative Evaluation	Spine (general)
82	Cossio 2025	Can Generative AI Deliver Patient-Friendly Summaries? A Case Study Using NICE Guidance for Spinal Muscular Atrophy	Value in Health	https://dx.doi.org/10.1016/j.jval.2025.09.2748	Patient Education/Information Quality	Gemini	Generative LLM	Comparative Evaluation	Spine (general)
83	Daulat 2025	Prompt Engineering and Follow-Up Questioning Improves the Readability of Spine Surgery Questions in Large Language Models.	World Neurosurg	10.1016/j.wneu.2025.124423	Patient Education/Information Quality	GPT-4/4o; GPT-5	Generative LLM	Descriptive/Other	Spine (general)
84	Demir 2025	A COMPARATIVE STUDY OF ORTHOPEDIC SURGEONS AND AI MODELS IN THE CLINICAL EVALUATION OF SPINAL SURGERY	Journal of Turkish Spinal Surgery	https://dx.doi.org/10.4274/jtss.galenos.2025.62207	Conversational Assessment/PROMs	GPT-4/4o; Gemini; DeepSeek	Generative LLM	Comparative Evaluation	Spine (general)
85	Encalada 2025	Optimizing patient understanding of spine MRI reports using AI: A prospective single center study.	Interv Pain Med	10.1016/j.inpm.2025.100550	Conversational Assessment/PROMs	LLM (unspecified)	Unspecified LLM	Survey	Spine (general)
86	García-Rudolph 2025	Assessing readability of explanations and reliability of answers by GPT-3.5 and GPT-4 in non-traumatic spinal cord injury education.	Med Teach	10.1080/0142159X.2024.2430365	Patient Education/Information Quality	GPT-4/4o; GPT-3.5	Generative LLM	Comparative Evaluation	Spinal Cord Injury
87	Giray 2025	Let's chat (GPT) about adolescent idiopathic scoliosis: accuracy and reliability of chat responses to frequently asked questions.	BMC Musculoskelet Disord	10.1186/s12891-025-09315-2	Conversational Assessment/PROMs	ChatGPT (version unspecified)	Generative LLM	Descriptive/Other	Scoliosis/Deformity
88	Giray 2025	Assessing the accuracy and reproducibility of artificial intelligence-generated medical responses by ChatGPT on Scheuermann's kyphosis	Turkish Journal of Physical Medicine and Rehabilitation	https://dx.doi.org/10.5606/tftrd.2025.15876	Other LLM/AI Application	ChatGPT (version unspecified)	Generative LLM	Cross-Sectional Study	Scoliosis/Deformity
89	HallinanJTPD 2025	MRI spine request form enhancement and auto protocoling using a secure institutional large language model.	Spine J	10.1016/j.spinee.2024.10.021	Conversational Assessment/PROMs	Claude	Generative LLM	Comparative Evaluation	Spine (general)
90	Hernandez 2025	Evaluating the Accuracy and Readability of ChatGPT in Addressing Patient Queries on Adult Spinal Deformity Surgery.	Global Spine J	10.1177/21925682251360655	Patient Education/Information Quality	GPT-3.5	Generative LLM	Cross-Sectional Study	Scoliosis/Deformity
91	Hu 2025	Comparative diagnostic accuracy of ChatGPT-4 and machine learning in differentiating spinal tuberculosis and spinal tumors.	Spine J	10.1016/j.spinee.2024.12.035	Conversational Assessment/PROMs	GPT-4/4o; Classical ML (RF/SVM/XGBoost)	Hybrid LLM + ML/DL	Retrospective Study	Spinal Tumors
92	Hu 2025	Evaluating the Performance of DeepSeek-R1 as a Patient Education Tool.	J Med Syst	10.1007/s10916-025-02282-0	Patient Education/Information Quality	DeepSeek	Generative LLM	Comparative Evaluation	Low Back Pain
93	Kanani 2025	High-Performance Prompting for LLM Extraction of Compression Fracture Findings from Radiology Reports.	J Imaging Inform Med	10.1007/s10278-025-01530-6	Conversational Assessment/PROMs	LLaMA	Generative LLM	Comparative Evaluation	Osteoporosis/Fracture
94	Kartal 2025	Evaluating Large Language Models for Decision Support in Minimally Invasive Spine Surgery Triage and Procedural Categories.	Global Spine J	10.1177/21925682251411225	Conversational Assessment/PROMs	ChatGPT (version unspecified); GPT-5; Gemini	Generative LLM	Cross-Sectional Study	Spine (general)
95	Khazanchi 2025	Automatically Translating Lumbar Spine MRI Reports into Patient-Facing Text: A Pilot Analysis of GPT-4	Neurosurgery		Patient Education/Information Quality	GPT-4/4o	Generative LLM	Comparative Evaluation	Spine (general)
96	Khoylyan 2025	Evaluation of GPT-4 concordance with north American spine society guidelines for lumbar fusion surgery.	N Am Spine Soc J	10.1016/j.xnsj.2024.100580	Conversational Assessment/PROMs	GPT-4/4o; Deep Learning/CNN	Hybrid LLM + ML/DL	Survey	Spinal Fusion
97	Killeen 2025	Intelligent control of robotic X-ray devices using a language-promptable digital twin	INTERNATIONAL JOURNAL OF COMPUTER ASSISTED RADIOLOGY AND SURGERY	10.1007/s11548-025-03351-y	Conversational Assessment/PROMs	Not specified	Not specified/unclear	Descriptive/Other	Spine (general)
98	Kurland 2025	Augmenting Large Language Models With Automated, Bibliometrics-Powered Literature Search for Knowledge Distillation: A Pilot Study for Common Spinal Pathologies.	Neurosurgery	10.1227/neu.0000000000003354	Conversational Assessment/PROMs	LLM (unspecified)	Unspecified LLM	Narrative Review	Spinal Stenosis; Cervical Myelopathy
99	Lang 2025	Is the information provided by large language models valid in educating patients about adolescent idiopathic scoliosis? An evaluation of content, clarity, and empathy : The perspective of the European Spine Study Group.	Spine Deform	10.1007/s43390-024-00955-3	Patient Education/Information Quality	GPT-4/4o; GPT-3.5; Gemini	Generative LLM	Perspective/Commentary	Scoliosis/Deformity
100	LauJYS 2025	A comparative study of ChatGPT and DeepSeek in spinal cord injury patient education: Can artificial intelligence "speak" spinal cord injury?	J Spinal Cord Med	10.1080/10790268.2025.2554013	Patient Education/Information Quality	GPT-4/4o; DeepSeek	Generative LLM	Comparative Evaluation	Spinal Cord Injury
101	Lenz 2025	Are Large Language Models capable of supporting patients and general practitioners dealing with spinal surgery?	Brain and Spine	https://dx.doi.org/10.1016/j.bas.2025.105799	Patient Education/Information Quality	ChatGPT (version unspecified); Gemini; DeepSeek; Microsoft Copilot	Generative LLM	Comparative Evaluation	Spine (general)
102	Li 2025	Large Language Models' Responses to Spinal Cord Injury: A Comparative Study of Performance.	J Med Syst	10.1007/s10916-025-02170-7	Patient Education/Information Quality	GPT-4/4o; Gemini; Claude; LLaMA	Generative LLM	Comparative Evaluation	Spinal Cord Injury
103	Li 2025	The effectiveness of artificial intelligence health education accurately linking system on self-management in non-specific lower back pain patients.	Front Public Health	10.3389/fpubh.2025.1630329	Conversational Assessment/PROMs	AI (general)	AI general/unclear	RCT	Low Back Pain
104	Li 2025	Evaluation of the performance of large language models in endoscopic lumbar surgery: a comparative analysis.	Ann Med Surg (Lond)	10.1097/MS9.0000000000003519	Patient Education/Information Quality	ChatGPT (version unspecified); Gemini; Claude	Generative LLM	Perspective/Commentary	Spine (general)
105	Li 2025	Chatbot-delivered structured psychological intervention (SPI-Bot) for teenagers with adolescent idiopathic scoliosis in Hong Kong: protocol for a pilot randomised controlled trial.	BMJ Open	10.1136/bmjopen-2025-098734	Conversational Assessment/PROMs	Chatbot (non-LLM)	Conventional chatbot/non-LLM	RCT	Scoliosis/Deformity
106	Li 2025	Artificial Intelligence Promotes the Dunning Kruger Effect: Evaluating ChatGPT Answers to Frequently Asked Questions About Adolescent Idiopathic Scoliosis	The Journal of the American Academy of Orthopaedic Surgeons	https://dx.doi.org/10.5435/JAAOS-D-24-00297	Conversational Assessment/PROMs	ChatGPT (version unspecified)	Generative LLM	Descriptive/Other	Scoliosis/Deformity
107	Lieu 2025	Patient education strategies in pediatric orthopaedics: using ChatGPT to answer frequently asked questions on scoliosis.	Spine Deform	10.1007/s43390-025-01087-y	Patient Education/Information Quality	ChatGPT (version unspecified)	Generative LLM	Narrative Review	Scoliosis/Deformity
108	LinCCJ 2025	A comparative analysis between ChatGPT versus NASS clinical guidelines for adult isthmic spondylolisthesis.	N Am Spine Soc J	10.1016/j.xnsj.2025.100599	Conversational Assessment/PROMs	GPT-4/4o; GPT-3.5	Generative LLM	Comparative Evaluation	Low Back Pain
109	Lipson 2025	Assessment of Preferences for Delivery of Spine Care Information: A ChatGPT and Survey-Based Study.	Global Spine J	10.1177/21925682251386842	Patient Education/Information Quality	GPT-4/4o	Generative LLM	Survey	Spine (general)
110	LoBianco 2025	Reliability, Accuracy, and Comprehensibility of AI-Based Responses to Common Patient Questions Regarding Spinal Cord Stimulation.	J Clin Med	10.3390/jcm14051453	Patient Education/Information Quality	GPT-4/4o	Generative LLM	Comparative Evaluation	Spine (general)
111	LoBianco 2025	Assessing Artificial Intelligence-Powered Responses to Common Patient Questions on Radiofrequency Ablation and Cryoanalgesia for Chronic Pain	JOURNAL OF CLINICAL MEDICINE	10.3390/jcm14196814	Other LLM/AI Application	AI (general)	AI general/unclear	Comparative Evaluation	Spine (general)
112	Mehmet 2025	AI versus the spinal surgeons in the management of controversial spinal surgery scenarios.	Eur Spine J	10.1007/s00586-025-08825-w	Conversational Assessment/PROMs	GPT-4/4o; GPT-3.5; Google Bard	Generative LLM	Comparative Evaluation	Spine (general)
113	Milicevic 2025	Assessing LLMs on IDSA Practice Guidelines for the Diagnosis and Treatment of Native Vertebral Osteomyelitis: A Comparison Study.	J Clin Med	10.3390/jcm14144996	Conversational Assessment/PROMs	GPT-4/4o; Gemini	Generative LLM	Comparative Evaluation	Spinal Infection
114	Miller 2025	Appropriateness and Consistency of an Online Artificial Intelligence System's Response to Common Questions Regarding Cervical Fusion.	Clin Spine Surg	10.1097/BSD.0000000000001768	Conversational Assessment/PROMs	GPT-3.5	Generative LLM	Survey	Spinal Fusion
115	Mohamed 2025	Leveraging artificial intelligence in the peer review of neurosurgical research articles.	Neurosurg Rev	10.1007/s10143-025-03783-9	Conversational Assessment/PROMs	GPT-4/4o; Gemini; Microsoft Copilot	Generative LLM	Comparative Evaluation	Spine (general)
116	Nack 2025	EVALUATING CHATGPT'S PERFORMANCE IN DIAGNOSING LOW BACK PAIN: A COMPARISON WITH CLINICIANS AND IMPACT OF PROMPTED SPECIALTIES	ANNALS OF THE RHEUMATIC DISEASES	10.1136/annrheumdis-2025-eular.B3476	Conversational Assessment/PROMs	ChatGPT (version unspecified)	Generative LLM	Descriptive/Other	Low Back Pain
117	Najjar 2025	Human versus machine: deciding on high-stakes surgery in possible cauda equina syndrome.	Spine J	10.1016/j.spinee.2025.05.026	Conversational Assessment/PROMs	ChatGPT (version unspecified)	Generative LLM	Comparative Evaluation	Spine (general)
118	Nassar 2025	Bridging Health Literacy Gaps in Spine Care: Using ChatGPT-4o to Improve Patient-Education Materials.	J Bone Joint Surg Am	10.2106/JBJS.24.01484	Patient Education/Information Quality	GPT-4/4o	Generative LLM	Comparative Evaluation	Spine (general)
119	Negrini 2025	Evaluating ChatGPT-4.0's accuracy and potential in idiopathic scoliosis conservative treatment: a preliminary study on clarity, validity, and expert perceptions.	Eur Spine J	10.1007/s00586-025-09166-4	Patient Education/Information Quality	GPT-4/4o	Generative LLM	Survey	Scoliosis/Deformity
120	Nigru 2025	Toward a Clinically Integrated AI Framework for Personalized Spine Care	SSRN	https://dx.doi.org/10.2139/ssrn.5860785	Conversational Assessment/PROMs	LLM (unspecified)	Unspecified LLM	Descriptive/Other	Low Back Pain
121	Nugraha 2025	AI in Pediatric Spine Care: Clinical, Research, and Ethical Considerations.	J Clin Med	10.3390/jcm14228115	Conversational Assessment/PROMs	Deep Learning/CNN	Classical/other AI/ML	Descriptive/Other	Scoliosis/Deformity
122	Olivier 2025	Assessing ChatGPT responses to patient questions on epidural steroid injections: A comparative study of general vs specific queries.	Interv Pain Med	10.1016/j.inpm.2025.100592	Patient Education/Information Quality	ChatGPT (version unspecified)	Generative LLM	Comparative Evaluation	Spine (general)
123	Onan 2025	Examining the ability of artificial intelligence with ChatGPT-4.0 to create an exercise program: Case scenario examples "lumbar disc herniation, chronic migraine, and urge urinary incontinence"	Turkish Journal of Kinesiology	https://dx.doi.org/10.31459/turkjkin.1617953	Conversational Assessment/PROMs	GPT-4/4o	Generative LLM	Comparative Evaluation	Disc Herniation
124	Ozduran 2025	Assessing the readability, quality and reliability of responses produced by ChatGPT, Gemini, and Perplexity regarding most frequently asked keywords about low back pain.	PeerJ	10.7717/peerj.18847	Patient Education/Information Quality	ChatGPT (version unspecified); Gemini; Perplexity	Generative LLM	Comparative Evaluation	Low Back Pain
125	Polis 2025	Comparative Evaluation of Large Language and Multimodal Models in Detecting Spinal Stabilization Systems on X-Ray Images.	J Clin Med	10.3390/jcm14103282	Conversational Assessment/PROMs	GPT-4/4o	Generative LLM	Comparative Evaluation	Spine (general)
126	Prasad 2025	Large language models as cost-conscious decision aids in emergency medicine: protocol support for imaging in lower back pain	Emergency Radiology	https://dx.doi.org/10.1007/s10140-025-02412-8	Conversational Assessment/PROMs	GPT-4/4o	Generative LLM	Comparative Evaluation	Low Back Pain
127	Ridwan 2025	Beyond the Hype: Are AI Models Ready to Replace Experts in Patient Education on Cervical Spinal Stenosis?	Brain and Spine	https://dx.doi.org/10.1016/j.bas.2025.105664	Patient Education/Information Quality	GPT-4/4o; Gemini; DeepSeek	Generative LLM	Comparative Evaluation	Spinal Stenosis
128	Romoff 2025	The role of large language models in improving the readability of orthopaedic spine patient educational material.	J Orthop Surg Res	10.1186/s13018-025-05955-1	Patient Education/Information Quality	ChatGPT (version unspecified); Gemini; Microsoft Copilot	Generative LLM	Cross-Sectional Study	Spine (general)
129	Russe 2025	In-context learning enables large language models to achieve human-level performance in spinal instability neoplastic score classification from synthetic CT and MRI reports.	Radiol Med	10.1007/s11547-025-02096-7	Other LLM/AI Application	GPT-4/4o; Claude; Mistral	Generative LLM	Comparative Evaluation	Spine (general)
130	Sanker 2025	Current trends and future prospects of language models and processing systems in spine surgery - a scoping review.	Neurosurg Rev	10.1007/s10143-025-03785-7	Patient Education/Information Quality	GPT-4/4o; GPT-3.5	Generative LLM	Scoping Review	Spine (general)
131	Saturno 2025	Can generative artificial intelligence provide accurate medical advice?: a case of ChatGPT versus Congress of Neurological Surgeons management of acute cervical spine and spinal cord injuries clinical guidelines.	Asian Spine J	10.31616/asj.2024.0301	Conversational Assessment/PROMs	GPT-4/4o	Generative LLM	Descriptive/Other	Spine (general)
132	ScaffSPS 2025	Assessing the performance of AI chatbots in answering patients' common questions about low back pain.	Ann Rheum Dis	10.1136/ard-2024-226202	Patient Education/Information Quality	GPT-4/4o; GPT-3.5; Gemini	Generative LLM	Cross-Sectional Study	Low Back Pain
133	Shah 2025	Large Language Models in Spine Surgery: A Promising Technology.	HSS J	10.1177/15563316251340696	Patient Education/Information Quality	LLM (unspecified)	Unspecified LLM	Comparative Evaluation	Spine (general)
134	Sing 2025	Enhancing Magnetic Resonance Imaging (MRI) Report Comprehension in Spinal Trauma: Readability Analysis of AI-Generated Explanations for Thoracolumbar Fractures.	JMIR AI	10.2196/69654	Patient Education/Information Quality	GPT-4/4o	Generative LLM	Comparative Evaluation	Spine (general)
135	Singh 2025	ChatGPT-4 in Neurosurgery: Improving Patient Education Materials	Neurosurgery	https://dx.doi.org/10.1227/neu.0000000000003606	Patient Education/Information Quality	GPT-4/4o	Generative LLM	Comparative Evaluation	Spinal Stenosis
136	Singh 2025	Assessing the Efficacy of Using ChatGPT-4 to Improve the Readability of Existing Patient Education Materials for Common Neurosurgical Conditions	Neurosurgery		Patient Education/Information Quality	GPT-4/4o	Generative LLM	Comparative Evaluation	Spinal Stenosis
137	Su 2025	Evaluation of retrieval-augmented generation and large language models in clinical guidelines for degenerative spine conditions.	Eur Spine J	10.1007/s00586-025-08994-8	Conversational Assessment/PROMs	GPT-4/4o	Generative LLM	Descriptive/Other	Spine (general)
138	Sunshine 2025	Evaluating the Quality and Understandability of Radiology Report Summaries Generated by ChatGPT: Survey Study.	JMIR Form Res	10.2196/76097	Patient Education/Information Quality	ChatGPT (version unspecified)	Generative LLM	Survey	Spine (general)
139	Suresh 2025	Comparing the effectiveness of generative AI technology in commonly asked scoliosis questions.	J Child Orthop	10.1177/18632521251359098	Conversational Assessment/PROMs	ChatGPT (version unspecified); Gemini; Microsoft Copilot	Generative LLM	Survey	Scoliosis/Deformity
140	Tabanli 2025	Comparing ChatGPT 3.5 and 4.0 in Low Back Pain Patient Education: Addressing Strengths, Limitations, and Psychosocial Challenges.	World Neurosurg	10.1016/j.wneu.2025.123755	Patient Education/Information Quality	GPT-4/4o; GPT-3.5	Generative LLM	Comparative Evaluation	Low Back Pain
141	Taka 2025	The role of generative artificial intelligence in deciding fusion treatment of lumbar degeneration: a comparative analysis and narrative review.	Eur Spine J	10.1007/s00586-025-09052-z	Patient Education/Information Quality	GPT-4/4o; Gemini; Microsoft Copilot; Perplexity	Generative LLM	Narrative Review	Spine (general)
142	Tangcuangco 2025	Concurrent Validity and Reliability of Human Critical Appraisal Tool and Document-Interacting AI Systems (DIAiS) in Low Back Pain Interventions	SSRN	https://dx.doi.org/10.2139/ssrn.5442936	Conversational Assessment/PROMs	GPT-4/4o; Gemini	Generative LLM	Systematic Review	Low Back Pain
143	Vitale 2025	Evaluating ChatGPT 4.0's accuracy and potential in scoliosis conservative treatment: A preliminary study on clarity, validity, and expert perceptions	Brain and Spine	https://dx.doi.org/10.1016/j.bas.2025.104638	Patient Education/Information Quality	GPT-4/4o	Generative LLM	Cross-Sectional Study	Scoliosis/Deformity
144	Wang 2025	Assessing the clinical support capabilities of ChatGPT 4o and ChatGPT 4o mini in managing lumbar disc herniation.	Eur J Med Res	10.1186/s40001-025-02296-x	Patient Education/Information Quality	GPT-4/4o	Generative LLM	Comparative Evaluation	Disc Herniation
145	Yang 2025	Digital and artificial intelligence technologies empowering neurosurgery	Chinese Journal of Contemporary Neurology and Neurosurgery	https://dx.doi.org/10.3969/j.issn.1672-6731.2025.02.001	Imaging AI/ML	Deep Learning/CNN	Classical/other AI/ML	Descriptive/Other	Spine (general)
146	Yaş 2025	Assessing the role of large language models in adolescent idiopathic scoliosis care: a comparison between ChatGPT and Google Gemini.	Acta Orthop Traumatol Turc	10.5152/j.aott.2025.25279	Patient Education/Information Quality	ChatGPT (version unspecified); Gemini	Generative LLM	Perspective/Commentary	Scoliosis/Deformity
147	Yilihamu 2025	GPT4LFS (generative pretrained transformer 4 omni for lumbar foramina stenosis): enhancing lumbar foraminal stenosis image classification through large multimodal models.	Spine J	10.1016/j.spinee.2025.03.011	Conversational Assessment/PROMs	GPT-4/4o; Deep Learning/CNN	Hybrid LLM + ML/DL	Comparative Evaluation	Spine (general)
148	Yoseph 2025	Patient Perspectives On AI: A Pilot Study Comparing Large Language Model and Physician-Generated Responses to Routine Cervical Spine Surgery Questions	NEUROSURGERY	10.1227/neu.0000000000003360_427	Other LLM/AI Application	LLM (unspecified)	Unspecified LLM	Perspective/Commentary	Spine (general)
149	Yu 2025	Evaluating Artificial Intelligence in Spinal Cord Injury Management: A Comparative Analysis of ChatGPT-4o and Google Gemini Against American College of Surgeons Best Practices Guidelines for Spine Injury.	Global Spine J	10.1177/21925682251321837	Other LLM/AI Application	GPT-4/4o; Gemini	Generative LLM	Descriptive/Other	Spinal Cord Injury
150	Zhang 2025	Generative AI in degenerative lumbar spinal stenosis care: A NASS guideline-compliant comparative analysis of ChatGPT and DeepSeek.	J Orthop Surg (Hong Kong)	10.1177/10225536251407382	Conversational Assessment/PROMs	GPT-4/4o; DeepSeek	Generative LLM	Comparative Evaluation	Spinal Stenosis
151	Zhao 2025	Generative AI Is Not Ready for Clinical Use in Patient Education for Lower Back Pain Patients, Even With Retrieval-Augmented Generation.	AMIA Jt Summits Transl Sci Proc		Patient Education/Information Quality	LLM (unspecified)	Unspecified LLM	Comparative Evaluation	Low Back Pain
152	Zhao 2025	Evaluating the readability and quality of AI-generated scoliosis education materials: a comparative analysis of five language models.	Sci Rep	10.1038/s41598-025-19370-3	Patient Education/Information Quality	GPT-4/4o; GPT-o3; GPT-o1; DeepSeek	Generative LLM	Comparative Evaluation	Scoliosis/Deformity
153	Zhou 2025	Evaluating AI-generated patient education materials for spinal surgeries: Comparative analysis of readability and DISCERN quality across ChatGPT and deepseek models.	Int J Med Inform	10.1016/j.ijmedinf.2025.105871	Patient Education/Information Quality	GPT-4/4o; GPT-o3; DeepSeek	Generative LLM	Comparative Evaluation	Spinal Fusion
154	Zhou 2025	A Large Language Model Approach to Identifying Preoperative Frailty Among Older Adults From Clinical Notes.	J Am Geriatr Soc	10.1111/jgs.19545	Other LLM/AI Application	LLM (unspecified)	Unspecified LLM	Survey	Spine (general)
155	deOliveira 2025	ARTIFICIAL INTELLIGENCE IN SCOLIOSIS DIAGNOSIS: A COMPARATIVE STUDY BETWEEN CHATGPT AND SURGEONS	Coluna/ Columna	https://dx.doi.org/10.1590/S1808-185120252402293157	Conversational Assessment/PROMs	GPT-4/4o	Generative LLM	Cross-Sectional Study	Scoliosis/Deformity
156	Çıracıoğlu 2025	Evaluation of the reliability, usefulness, quality and readability of ChatGPT's responses on Scoliosis.	Eur J Orthop Surg Traumatol	10.1007/s00590-025-04198-4	Patient Education/Information Quality	ChatGPT (version unspecified)	Generative LLM	Comparative Evaluation	Scoliosis/Deformity
157	Özcan 2025	Assessment of the reliability and usability of ChatGPT in response to spinal cord injury questions.	J Spinal Cord Med	10.1080/10790268.2024.2361551	Conversational Assessment/PROMs	ChatGPT (version unspecified)	Generative LLM	Comparative Evaluation	Spinal Cord Injury
158	Bensel 2026	Artificial intelligence in spine care: A scoping review of treatment applications	North American Spine Society Journal	https://dx.doi.org/10.1016/j.xnsj.2025.100827	Predictive Modeling/Decision Support	AI (general)	AI general/unclear	Scoping Review	Low Back Pain
159	Ji 2026	Early diagnosis of axial spondyloarthritis in primary care using multi-agent systems.	NPJ Digit Med	10.1038/s41746-026-02372-4	Imaging AI/ML	LLM (unspecified)	Unspecified LLM	Descriptive/Other	Low Back Pain
160	Khalsa 2026	AI-Assisted, Literature-Informed Development and Retrospective Validation of a Point-Based Surgical Site Infection Risk Calculator for Spine Surgery.	Global Spine J	10.1177/21925682251415176	Other LLM/AI Application	GPT-4/4o	Generative LLM	Retrospective Study	Spine (general)
161	Khazanchi 2026	Assessing the ability of large language models to simplify lumbar spine imaging reports into patient-facing text: a pilot study of GPT-4.	Skeletal Radiol	10.1007/s00256-025-05027-9	Patient Education/Information Quality	GPT-4/4o	Generative LLM	Comparative Evaluation	Spine (general)
162	LoBianco 2026	Smart Processing and Intelligent Navigation for Evaluation (SPINE): Comparing Clinicians and AI Language Model (GPT-4) in Spinal Cord Stimulation Candidate Selection	Journal of Pain Research	https://dx.doi.org/10.2147/JPR.S559514	Conversational Assessment/PROMs	GPT-4/4o	Generative LLM	Retrospective Study	Spine (general)
163	Maity 2026	Advent of Artificial Intelligence in Spine Research: An Updated Perspective.	J Clin Med	10.3390/jcm15020820	Preclinical/Basic Science	AI (general)	AI general/unclear	Perspective/Commentary	Spine (general)
164	NunesDAP 2026	Advancing the Prediction and Understanding of Placebo Responses in Chronic Back Pain Using Large Language Models.	Eur J Pain	10.1002/ejp.70184	Conversational Assessment/PROMs	LLM (unspecified)	Unspecified LLM	Comparative Evaluation	Low Back Pain
165	Taka 2026	Performance of ChatGPT versus spine surgeons as an emergency department spine call consultant.	N Am Spine Soc J	10.1016/j.xnsj.2025.100836	Conversational Assessment/PROMs	ChatGPT (version unspecified)	Generative LLM	Comparative Evaluation	Disc Herniation; Spinal Cord Injury; Osteoporosis/Fracture
166	Tekin 2026	Evaluation of Google and ChatGPT responses to common patient questions about scoliosis.	Spine Deform	10.1007/s43390-025-01169-x	Other LLM/AI Application	ChatGPT (version unspecified)	Generative LLM	Comparative Evaluation	Scoliosis/Deformity
